# Supplementary material for: Optimization of Induction Protocols for Experimental Autoimmune Myasthenia Gravis
Source: Int J Mol Sci. 2025 May 12;26(10):4628. doi: 10.3390/ijms26104628 (PMC12111049; doi:10.3390/ijms26104628)
Supplement: Supplementary file 1 [file ijms-26-04628-s001.zip]

Archive with 11 entries (10 files):
- Supplementary Files/
- Supplementary Files/.DS_Store
- __MACOSX/Supplementary Files/._.DS_Store
- Supplementary Files/TableS1.xlsx
- __MACOSX/Supplementary Files/._TableS1.xlsx
- Supplementary Files/TableS3.xlsx
- __MACOSX/Supplementary Files/._TableS3.xlsx
- Supplementary Files/TableS2.xlsx
- __MACOSX/Supplementary Files/._TableS2.xlsx
- Supplementary Files/TableS4.xlsx
- __MACOSX/Supplementary Files/._TableS4.xlsx
