# Supplementary material for: Optimization of Induction Protocols for Experimental Autoimmune Myasthenia Gravis
Source: Int J Mol Sci. 2025 May 12;26(10):4628. doi: 10.3390/ijms26104628 (PMC12111049; doi:10.3390/ijms26104628)
Supplement: Supplementary file 1 [file ijms-26-04628-s001.zip › Supplementary Files/TableS1.xlsx]

## Sheet: Sheet1
groups	a	b	c	d	e	f	g	h
clinical score	1	1	1.5	1.5	1	1.5	1	0.5
	0.5	0.5	1	2	1	1.5	1	1
	0.5	1	1	2	0.5	1	1	1
	0.5	0.5	0.5	2	0.5	1	0.5	0.5
	1	1	0.5	1.5	1	0.5	0.5	1
	0.5	1	1	1.5	1	0.5	1	0.5
	0	0.5	1.5	1	0.5	1.5	1	0.5
	0.5	1	1	0.5	1.5	1	0.5	1
