# Supplementary material for: Optimization of Induction Protocols for Experimental Autoimmune Myasthenia Gravis
Source: Int J Mol Sci. 2025 May 12;26(10):4628. doi: 10.3390/ijms26104628 (PMC12111049; doi:10.3390/ijms26104628)
Supplement: Supplementary file 1 [file ijms-26-04628-s001.zip › Supplementary Files/TableS3.xlsx]

## Sheet: Sheet1
groups	CON	AD	1	2	3	4	5	6	7	8	A	B	C	D	E	F	G	H
D value of Lewis rats	3.9	1.8	16.3	8	18.2	9.7	8.97	12.75	7.21	10.34	10.37	10.02	7.4	15.6	4.52	9.21	6.89	13.2
	5.7	2.5	15.2	7	15.6	7.3	9.26	17.89	7.65	9.98	11.23	7.32	7.9	17.9	18.2	4.54	17.1	11.32
	8.5	3.6	18.1	7.9	17.4	8.7	9.02	19.11	8.09	10.32	17.98	6.54	10.87	14.8	12.11	12.79	8.91	10.65
	4.6	4.9	17.6	6.7	16.9	9.8	6.9	14.21	2.91	10.47	9.06	8.92	13.73	13	6.56	9.62	9.13	13.56
	2.3	8.1	10.1	8.2	10.8	8.1	8.76	10.43	3.54	11.26	9.55	9.88	8.62	18.9	11.66	10.45	12.46	16.87
	5.2	8.7	10.4	10.2	19.3	10.5	8.35	12.92	11.39	9.88	14.59	10.81	12.14	16.22	10.67	13.74	9.13	11.89
