# Supplementary material for: Optimization of Induction Protocols for Experimental Autoimmune Myasthenia Gravis
Source: Int J Mol Sci. 2025 May 12;26(10):4628. doi: 10.3390/ijms26104628 (PMC12111049; doi:10.3390/ijms26104628)
Supplement: Supplementary file 1 [file ijms-26-04628-s001.zip › Supplementary Files/TableS2.xlsx]

## Sheet: Sheet1
groups	con	ad	a	b	c	d	e	f	g	h
D value of C57 mice	0.7	1.5	8.5	2	16.5	15.8	18.2	6.5	21.1	6.9
	2.3	2	7.1	4.6	19.4	17	17.7	11.8	15.6	6.7
	3.8	3.2	6.7	7.5	20.6	14.6	19.3	16.9	16.3	7.1
	4.9	7.2	7.2	7	15.7	23.4	20.9	5.9	17.8	5.3
	5.7	8.9	9.8	7.9	18.1	19.4	6.1	7.2	7.8	6.1
	6.4	8.2	9.2	3.5	6.8	9.4	4.7	5.2	8.3	6.1
	7.5	5.8	5.7	8.6	7.9	6.4	3.9	9.3	2.8	8.1
	9.2	4.3	7.6	5.1	6.7	8.5	7.8	4.1	5.9	9
