# Supplementary material for: Optimization of Induction Protocols for Experimental Autoimmune Myasthenia Gravis
Source: Int J Mol Sci. 2025 May 12;26(10):4628. doi: 10.3390/ijms26104628 (PMC12111049; doi:10.3390/ijms26104628)
Supplement: Supplementary file 1 [file ijms-26-04628-s001.zip › Supplementary Files/TableS4.xlsx]

## Sheet: Sheet1
groups	1	2	3	4	5	6	7	8	A	B	C	D	E	F	G	H
clinical scores	1.5	2	1	2	2	3	1.5	3	2	2	1.5	2	2.5	3	2.5	3
	1	2.5	1.5	1.5	2	3	1.5	3	1.5	1.5	1.5	2	2.5	3	1.5	3
	1	1.5	1.5	1	2	2.5	1.5	2	1	2	2	2	2	3	1.5	2.5
	1	1.5	1.5	0.5	2.5	2.5	2.5	2	1	1.5	2	2	2	4	2	2.5
	1.5	2	1.5	1	2	2.5	1	2	2.5	1	2	1.5	2	3.5	2	3
	2	2	2	2	2.5	2.5	2	2.5	2.5	1.5	1.5	2.5	2	3	2	3
